# Supplementary material for: A Small RNA, UdsC, Interacts with the RpoHII mRNA and Affects the Motility and Stress Resistance of Rhodobacter sphaeroides
Source: Int J Mol Sci. 2022 Dec 7;23(24):15486. doi: 10.3390/ijms232415486 (PMC9779115; doi:10.3390/ijms232415486)
Supplement: Supplementary file 1 [file ijms-23-15486-s001.zip]

Archive with 1 entries (1 files):
- ijms-2023592-supplementary.pdf
